# Supplementary material for: Description of a new halophilic tiger beetle in the genus Eunota (Coleoptera, Cicindelidae, Cicindelini) identified using morphology, phylogenetics and biogeography
Source: PLoS One. 2021 Oct 13;16(10):e0257108. doi: 10.1371/journal.pone.0257108 (PMC8513847; doi:10.1371/journal.pone.0257108)
Supplement: S1 Table — (XLS) [file pone.0257108.s001.xls]

## Sheet: Sheet1
							Body	Elytra	Head	Pronotum			Labrum
Designation	Collection	Collector	Country	State	Locality	Date	BL	EL	HW	PL	PW	PW:PL	LW	LL	LL:LW	Sex
Holotype	WNJC	WJ	MEX	COA	2.2mi E Los Rodriguez	1990-06-15	11.9	7.5	3	2.5	2.2	0.9	1.6	1	0.625	M
Allotype	WNJC	WJ	MEX	COA	2.2mi E Los Rodriguez	1990-06-15	11	7.2	3.1	2.4	2	0.9	1.4	0.8	0.571429	F
Paratype	WNJC	WJ	MEX	COA	2.2mi E Los Rodriguez	1990-06-15	11.3	7.3	3.3	2.5	2.2	0.88	1.7	0.9	0.529412	F
Paratype	WNJC	WJ	MEX	COA	2.2mi E Los Rodriguez	1990-06-15	11.5	7.6	3.4	2.5	2	0.8	1.7	0.9	0.529412	F
Paratype	WNJC	WJ	MEX	COA	2.2mi E Los Rodriguez	1990-06-15	10.9	7.2	3	2.2	2.1	0.954545	1.3	0.8	0.615385	M
Paratype	WNJC	WJ	MEX	COA	2.2mi E Los Rodriguez	1990-06-15	12	7.8	3.5	2.6	2.4	0.923077	1.9	1	0.526316	F
Paratype	WNJC	WJ	MEX	COA	2.2mi E Los Rodriguez	1990-06-15	11.2	7.5	3.1	2.4	2.1	0.875	1.4	0.8	0.571429	F
Paratype	WNJC	WJ	MEX	COA	2.2mi E Los Rodriguez	1990-06-15	10.4	6.8	2.8	2.1	2	0.952381	1.4	1	0.714286	M
Paratype	WNJC	WJ	MEX	COA	2.2mi E Los Rodriguez	1990-06-15	10.3	6.7	2.9	2.2	1.9	0.863636	1.2	1.1	0.916667	M
Paratype	WNJC	WJ	MEX	COA	2.2mi E Los Rodriguez	1990-06-15	10.4	6.8	2.9	2.3	2.1	0.913043	1.4	1	0.714286	M
Paratype	WNJC	WJ	MEX	COA	2.2mi E Los Rodriguez	1990-06-15	11.3	7.5	3.2	2.4	2.3	0.958333	1.5	1	0.666667	F
Paratype	WNJC	WJ	MEX	COA	2.2mi E Los Rodriguez	1990-06-15	10.5	6.9	2.9	2.3	2.1	0.913043	1.3	0.9	0.692308	M
Paratype	SJRC	SJR	MEX	COA	2.2mi E Los Rodriguez	1990-06-15	11.2	7.5	3.1	2.4	2.1	0.875	1.6	0.9	0.5625	F
Paratype	SJRC	SJR	MEX	COA	2.2mi E Los Rodriguez	1990-06-15	11.9	7.6	3.4	2.5	2.4	0.96	1.7	0.9	0.529412	F
Paratype	SJRC	SJR	MEX	COA	2.2mi E Los Rodriguez	1990-06-15	10.2	6.6	2.9	2.1	1.8	0.857143	1.4	0.8	0.571429	M
Paratype	SJRC	SJR	MEX	COA	2.2mi E Los Rodriguez	1990-06-15	10.7	7.1	3	2.3	2	0.869565	1.3	0.8	0.615385	M
Paratype	JASC	JAS	MEX	COA	S.Las Hermanas, Rio Salado	1991-07-17	10.4	6.8	2.9	2.2	2.1	0.954545	1.4	0.7	0.5	M
Paratype	RLHC	RLH	MEX	COA	2mi S.Las Hermanas, Rio Salado	1988-07-24	10.7	7	3	2.1	2	0.952381	1.5	0.8	0.533333	M
